# Supplementary material for: The Choice of Anti-Inflammatory Influences the Elimination of Protein-Bound Uremic Toxins
Source: Toxins (Basel). 2024 Dec 16;16(12):545. doi: 10.3390/toxins16120545 (PMC11679929; doi:10.3390/toxins16120545)
Supplement: Supplementary file 1 [file toxins-16-00545-s001.zip]

Archive with 1 entries (1 files):
- toxins-3337680-supplementary.pdf
